# Supplementary material for: Uncertainty, Anxiety and Isolation: Experiencing the COVID-19 Pandemic and Lockdown as a Woman with Polycystic Ovary Syndrome (PCOS)
Source: J Pers Med. 2021 Sep 25;11(10):952. doi: 10.3390/jpm11100952 (PMC8539750; doi:10.3390/jpm11100952)
Supplement: Supplementary file 1 [file jpm-11-00952-s001.zip]

Archive with 1 entries (1 files):
- jpm-1385457-supplementary.pdf
